# Supplementary material for: Molecular Mechanisms Underlying Qi-Invigorating Effects in Traditional Medicine: Network Pharmacology-Based Study on the Unique Functions of Qi-Invigorating Herb Group
Source: Plants (Basel). 2022 Sep 21;11(19):2470. doi: 10.3390/plants11192470 (PMC9573487; doi:10.3390/plants11192470)
Supplement: Supplementary file 1 [file plants-11-02470-s001.zip]

Archive with 1 entries (1 files):
- plants-1921797-supplementary.pdf
